# Supplementary material for: Joint Association of Functional Impairment and Depression with Advanced Cardiovascular–Kidney–Metabolic Syndrome: A Cross-Sectional and Cohort Study Using Two Large Datasets
Source: Healthcare (Basel). 2026 Jul 8;14(14):2043. doi: 10.3390/healthcare14142043 (PMC13411224; doi:10.3390/healthcare14142043)
Supplement: Supplementary file 1 [file healthcare-14-02043-s001.zip]

Archive with 1 entries (1 files):
- healthcare-4321506-supplementary.pdf
